# Supplementary material for: Absence of Effects of L-Arginine and L-Citrulline on Inflammatory Biomarkers and Oxidative Stress in Response to Physical Exercise: A Systematic Review with Meta-Analysis
Source: Nutrients. 2023 Apr 21;15(8):1995. doi: 10.3390/nu15081995 (PMC10228635; doi:10.3390/nu15081995)
Supplement: Supplementary file 1 [file nutrients-15-01995-s001.zip]

Archive with 1 entries (1 files):
- nutrients-2225451-supplementary.pdf
